# Supplementary material for: Paired analysis of host and pathogen genomes identifies determinants of human tuberculosis
Source: Nat Commun. 2024 Nov 29;15:10393. doi: 10.1038/s41467-024-54741-w (PMC11607449; doi:10.1038/s41467-024-54741-w)
Supplement: Supplementary file 6 — Source Dataset 1 [file 41467_2024_54741_MOESM6_ESM.txt]

#NEXUS
begin taxa;
	dimensions ntax=1602;
	taxlabels
	Peru2901[&!color=#ec6955]
	Peru2902
	Peru2903
	Peru2906
	Peru2907[&!color=#ec6955]
	Peru2908
	Peru2909
	Peru2910
	Peru2913
	Peru2914
	Peru2915
	Peru2916
	Peru2917
	Peru2918
	Peru2919
	Peru2920
	Peru2921
	Peru2922
	Peru2923
	Peru2925
	Peru2939
	Peru2940
	Peru2950
	Peru2951
	Peru2954
	Peru2957
	Peru2961
	Peru2963
	Peru2964
	Peru2967
	Peru2972
	Peru2974
	Peru2975
	Peru2976
	Peru2978
	Peru2980
	Peru2981
	Peru3001
	Peru3002
	Peru3003
	Peru3004
	Peru3006
	Peru3007
	Peru3008
	Peru3010
	Peru3011
	Peru3012
	Peru3013
	Peru3014
	Peru3017
	Peru3022
	Peru3023
	Peru3024
	Peru3040
	Peru3045
	Peru3048
	Peru3054
	Peru3060
	Peru3061
	Peru3063
	Peru3064
	Peru3068
	Peru3069
	Peru3070
	Peru3253
	Peru3254
	Peru3257
	Peru3258
	Peru3261
	Peru3265
	Peru3266
	Peru3268
	Peru3271
	Peru3272
	Peru3277
	Peru3279
	Peru3282
	Peru3283
	Peru3290
	Peru3291
	Peru3293
	Peru3294
	Peru3297
	Peru3300
	Peru3301
	Peru3307
	Peru3308
	Peru3309
	Peru3311
	Peru3313
	Peru3314
	Peru3320
	Peru3321
	Peru3322
	Peru3327
	Peru3329
	Peru3330
	Peru3331
	Peru3333
	Peru3334
	Peru3338
	Peru3341
	Peru3344
	Peru3347
	Peru3348
	Peru3352
	Peru3356
	Peru3361
	Peru3364
	Peru3372
	Peru3382
	Peru3383
	Peru3385
	Peru3387
	Peru3389
	Peru3390
	Peru3392[&!color=#ec6955]
	Peru3397
	Peru3400
	Peru3401
	Peru3407
	Peru3410
	Peru3412
	Peru3421
	Peru3426
	Peru3431
	Peru3432
	Peru3435
	Peru4047
	Peru4054
	Peru4056
	Peru4058
	Peru4059
	Peru4062
	Peru4067
	Peru4068
	Peru4073
	Peru4080
	Peru4083
	Peru4086
	Peru4087
	Peru4091
	Peru4095
	Peru4096
	Peru4097
	Peru4098[&!color=#ec6955]
	Peru4103
	Peru4104
	Peru4107
	Peru4109
	Peru4110
	Peru4112
	Peru4113
	Peru4116
	Peru4117
	Peru4118
	Peru4120
	Peru4126
	Peru4131
	Peru4132
	Peru4133
	Peru4135
	Peru4136
	Peru4139
	Peru4140
	Peru4142
	Peru4144
	Peru4150
	Peru4151
	Peru4468
	Peru4469
	Peru4470
	Peru4473
	Peru4475
	Peru4476
	Peru4478
	Peru4479[&!color=#ec6955]
	Peru4480
	Peru4487
	Peru4492
	Peru4493
	Peru4497
	Peru4498
	Peru5201[&!color=#ec6955]
	Peru5204
	Peru5205
	Peru5207[&!color=#ec6955]
	Peru5210[&!color=#ec6955]
	Peru5217
	Peru5218
	Peru5232
	Peru5235
	Peru5237
	Peru5238
	Peru5239
	Peru5240
	Peru5241
	Peru5242
	Peru5243
	Peru5244
	Peru5246
	Peru5247
	Peru5249
	Peru5251
	Peru5252
	Peru5253
	Peru5254
	Peru5255
	Peru5256
	Peru5257
	Peru5258
	Peru5260
	Peru5261
	Peru5263
	Peru5264
	Peru5273
	Peru5276
	Peru5278
	Peru5283
	Peru5284
	Peru5285
	Peru5286
	Peru5287
	Peru5288
	Peru5290
	Peru5291
	Peru5292
	Peru5298
	Peru5300
	Peru5304
	Peru6018
	Peru6020
	Peru6022
	Peru6028
	Peru6031
	Peru6032
	Peru6047
	Peru6049
	Peru6050
	Peru6051
	Peru6054[&!color=#ec6955]
	Peru6059
	Peru6072[&!color=#ec6955]
	Peru6081
	Peru6084
	Peru6086
	Peru6088
	Peru6089
	Peru6092
	Peru6129
	Peru6130[&!color=#ec6955]
	Peru6131
	Peru6133
	Peru6135[&!color=#ec6955]
	Peru6148
	Peru6151
	Peru6152
	Peru6153
	Peru6154
	Peru6157
	Peru6158
	Peru6165
	Peru6167
	Peru6178
	Peru6179
	Peru6185
	Peru6231
	Peru6235
	Peru6238
	Peru6240[&!color=#ec6955]
	Peru6241
	Peru6249
	Peru6250
	Peru6252
	Peru6254
	Peru6255
	Peru6257
	Peru6258
	Peru6261
	Peru6263
	Peru6264
	Peru6270
	Peru6275
	Peru6277
	Peru6280
	Peru6284
	Peru6288
	Peru6291
	Peru6428
	Peru6430
	Peru6435
	Peru6437
	Peru6438[&!color=#ec6955]
	Peru6440
	Peru6446
	Peru6449
	Peru6451
	Peru6454
	Peru6456
	Peru6458
	Peru6460
	Peru6464
	Peru6466
	Peru6468
	Peru6470
	Peru6472
	Peru6473
	Peru6474[&!color=#ec6955]
	Peru6476
	Peru6482
	Peru6484
	Peru6485
	Peru6486
	Peru6487
	Peru6489
	Peru6491
	Peru6492
	Peru6493
	Peru6494
	Peru6496
	Peru6497
	Peru6499
	Peru6501
	Peru6503
	Peru6504
	Peru6505
	Peru6506
	Peru6507[&!color=#ec6955]
	Peru6508
	Peru6509
	Peru6510
	Peru6511
	Peru6513
	Peru6514
	Peru6515
	Peru6518
	Peru6519
	Peru6522[&!color=#ec6955]
	Peru6523
	Peru6524
	Peru6527[&!color=#ec6955]
	Peru6529
	Peru6530
	Peru6531
	Peru6533
	Peru6534
	Peru6536
	Peru6539
	Peru6540
	Peru6542
	Peru6544
	Peru6545
	Peru6546
	Peru6547
	Peru6548
	Peru6549
	Peru6550[&!color=#ec6955]
	Peru6551
	Peru6552
	Peru6553
	Peru6557
	Peru6558
	Peru6559[&!color=#ec6955]
	Peru6560
	Peru6561
	Peru6563
	Peru6564
	Peru6565
	Peru6566
	Peru6567
	Peru6568
	Peru6571
	Peru6573[&!color=#ec6955]
	Peru6575
	Peru6576
	Peru6578
	Peru6581
	Peru6582
	Peru6585
	Peru6586
	Peru6589
	Peru6590
	Peru6591
	Peru6592[&!color=#ec6955]
	Peru6595
	Peru6596
	Peru6597
	Peru6598
	Peru6599
	Peru7027
	Peru7028
	Peru7029
	Peru7031
	Peru7032
	Peru7033
	Peru7034
	Peru7035
	Peru7036
	Peru7037
	Peru7038
	Peru7039
	Peru7040
	Peru7041
	Peru7042
	Peru7043
	Peru7044
	Peru7045
	Peru7046
	Peru7047
	Peru7049
	Peru7051
	Peru7052
	Peru7053
	Peru7054
	Peru7055
	Peru7056
	Peru7057
	Peru7058[&!color=#ec6955]
	Peru7059
	Peru7061
	Peru7062
	Peru7063
	Peru7064
	Peru7065
	Peru7066
	Peru7067
	Peru7068[&!color=#ec6955]
	Peru7069
	Peru7070
	Peru7071
	Peru7072
	Peru7073
	Peru7075
	Peru7076
	Peru7077
	Peru7079
	Peru7080
	Peru7081
	Peru7082
	Peru7083
	Peru7084
	Peru7085
	Peru7087
	Peru7088
	Peru7090
	Peru7091
	Peru7092
	Peru7093
	Peru7094
	Peru7095[&!color=#ec6955]
	Peru7096
	Peru7097
	Peru7098
	Peru7099
	Peru7100
	Peru7101
	Peru7102
	Peru7103
	Peru7104
	Peru7105
	Peru7106
	Peru7107
	Peru7108
	Peru7109
	Peru7110
	Peru7111
	Peru7112
	Peru7113
	Peru7114
	Peru7116
	Peru7117
	Peru7118
	Peru7119
	Peru7120
	Peru7121
	Peru7122
	Peru7123
	Peru7124
	Peru7125
	Peru7126
	Peru7127
	Peru7128
	Peru7129
	Peru7130
	Peru7131
	Peru7132
	Peru7133
	Peru7134
	Peru7135
	Peru7136
	Peru7137
	Peru7138
	Peru7139
	Peru7140
	Peru7141
	Peru7142
	Peru7143
	Peru7144
	Peru7145
	Peru7146
	Peru7147
	Peru7148
	Peru7149
	Peru7150
	Peru7151[&!color=#ec6955]
	Peru7152
	Peru7153
	Peru7154
	Peru7155
	Peru7156
	Peru7157
	Peru7158
	Peru7159
	Peru7160
	Peru7161
	Peru7162
	Peru7163
	Peru7164[&!color=#ec6955]
	Peru7165
	Peru7166
	Peru7167
	Peru7168
	Peru7169
	Peru7171[&!color=#ec6955]
	Peru7172
	Peru7173
	Peru7174[&!color=#ec6955]
	Peru7175
	Peru7176
	Peru7177
	Peru7178
	Peru7179
	Peru7180
	Peru7181
	Peru7182
	Peru7183
	Peru7184[&!color=#ec6955]
	Peru7185
	Peru7186
	Peru7187
	Peru7188
	Peru7189[&!color=#ec6955]
	Peru7190
	Peru7191
	Peru7192
	Peru7193
	Peru7194
	Peru7195
	Peru7196
	Peru7197
	Peru7198
	Peru7199
	Peru7200
	Peru7201
	Peru7202
	Peru7203
	Peru7204
	Peru7205[&!color=#ec6955]
	Peru7206
	Peru7207
	Peru7208
	Peru7209
	Peru7210
	Peru7211
	Peru7212
	Peru7213
	Peru7214
	Peru7215
	Peru7216
	Peru7217
	Peru7218[&!color=#ec6955]
	Peru7219
	Peru7220
	Peru7221
	Peru7222
	Peru7223
	Peru7224
	Peru7225
	Peru7226
	Peru7227
	Peru7228
	Peru7229
	Peru7230[&!color=#ec6955]
	Peru7231
	Peru7232
	Peru7233
	Peru7234
	Peru7235
	Peru7236
	Peru7237
	Peru7238
	Peru7239
	Peru7240
	Peru7241
	Peru7242
	Peru7243
	Peru7244
	Peru7245
	Peru7246
	Peru7248
	Peru7249
	Peru7250
	Peru7251
	Peru7252
	Peru7253
	Peru7254
	Peru7255
	Peru7256
	Peru7257
	Peru7258
	Peru7259
	Peru7260
	Peru7261
	Peru7262
	Peru7263
	Peru7264
	Peru7265
	Peru7266
	Peru7267
	Peru7268[&!color=#ec6955]
	Peru7269
	Peru7270
	Peru7271
	Peru7272
	Peru7273
	Peru7274
	Peru7275
	Peru7278
	Peru7279
	Peru7280
	Peru7281
	Peru7282
	Peru7283
	Peru7284
	Peru7285
	Peru7286
	Peru7287
	Peru7289
	Peru7290
	Peru7291
	Peru7292
	Peru7293
	Peru7294
	Peru7295
	Peru7296
	Peru7297
	Peru7298
	Peru7299
	Peru7300
	Peru7301
	Peru7302
	Peru7303[&!color=#ec6955]
	Peru7304
	Peru7305
	Peru7306
	Peru7307[&!color=#ec6955]
	Peru7308
	Peru7309
	Peru7310
	Peru7311
	Peru7312
	Peru7313
	Peru7314
	Peru7315
	Peru7316
	Peru7317
	Peru7318
	Peru7319
	Peru7320
	Peru7321
	Peru7322
	Peru7323
	Peru7324
	Peru7325
	Peru7326
	Peru7327
	Peru7328
	Peru7329
	Peru7330[&!color=#ec6955]
	Peru7331
	Peru7332[&!color=#ec6955]
	Peru7333
	Peru7334
	Peru7335
	Peru7336
	Peru7337
	Peru7338
	Peru7339
	Peru7340
	Peru7341
	Peru7342
	Peru7343
	Peru7344
	Peru7345
	Peru7346
	Peru7347
	Peru7348
	Peru7349
	Peru7350
	Peru7351
	Peru7352
	Peru7353
	Peru7354
	Peru7355
	Peru7356
	Peru7357
	Peru7358
	Peru7359
	Peru7360[&!color=#ec6955]
	Peru7361
	Peru7362
	Peru7363
	Peru7364[&!color=#ec6955]
	Peru7365
	Peru7366
	Peru7367
	Peru7368
	Peru7369
	Peru7370
	Peru7371
	Peru7372
	Peru7373
	Peru7374
	Peru7375
	Peru7376
	Peru7377
	Peru7378
	Peru7379[&!color=#ec6955]
	Peru7380
	Peru7381
	Peru7382
	Peru7383
	Peru7384
	Peru7385
	Peru7386
	Peru7387
	Peru7388
	Peru7389
	Peru7390
	Peru7391
	Peru7392
	Peru7393
	Peru7394
	Peru7395
	Peru7396
	Peru7397
	Peru7398
	Peru7399
	Peru7401
	Peru7402
	Peru7403
	Peru7404
	Peru7405
	Peru7406[&!color=#ec6955]
	Peru7407
	Peru7408
	Peru7409
	Peru7410
	Peru7411
	Peru7412
	Peru7413
	Peru7414
	Peru7415
	Peru7416
	Peru7417
	Peru7418
	Peru7419
	Peru7420
	Peru7421
	Peru7422
	Peru7423
	Peru7424
	Peru7425
	Peru7426
	Peru7427
	Peru7428
	Peru7429
	Peru7430
	Peru7431
	Peru7432
	Peru7433
	Peru7434
	Peru7435
	Peru7436
	Peru7437[&!color=#ec6955]
	Peru7438
	Peru7439
	Peru7440
	Peru7441
	Peru7442
	Peru7443
	Peru7444
	Peru7445
	Peru7446
	Peru7447
	Peru7448
	Peru7449
	Peru7450
	Peru7452
	Peru7453
	Peru7454
	Peru7455[&!color=#ec6955]
	Peru7456
	Peru7457
	Peru7458
	Peru7459
	Peru7460[&!color=#ec6955]
	Peru7461
	Peru7462
	Peru7463[&!color=#ec6955]
	Peru7464
	Peru7465
	Peru7466
	Peru7467
	Peru7468
	Peru7469[&!color=#ec6955]
	Peru7470
	Peru7471
	Peru7472
	Peru7473
	Peru7474
	Peru7475
	Peru7476
	Peru7477
	Peru7478
	Peru7479
	Peru7480
	Peru7481
	Peru7482
	Peru7483
	Peru7484
	Peru7485
	Peru7486[&!color=#ec6955]
	Peru7487
	Peru7489
	Peru7490
	Peru7491
	Peru7492
	Peru7493
	Peru7494
	Peru7495
	Peru7496
	Peru7497[&!color=#ec6955]
	Peru7498[&!color=#ec6955]
	Peru7499
	Peru7500
	Peru7501
	Peru7502
	Peru7503
	Peru7504
	Peru7505[&!color=#ec6955]
	Peru7506
	Peru7507[&!color=#ec6955]
	Peru7508
	Peru7509
	Peru7510
	Peru7511
	Peru7512
	Peru7513
	Peru7514
	Peru7515
	Peru7516
	Peru7517
	Peru7518
	Peru7519
	Peru7520
	Peru7521
	Peru7522
	Peru7523
	Peru7524
	Peru7525
	Peru7526
	Peru7527
	Peru7528
	Peru7529
	Peru7530
	Peru7531
	Peru7532[&!color=#ec6955]
	Peru7534
	Peru7535
	Peru7536
	Peru7537
	Peru7538
	Peru7539
	Peru7540
	Peru7541
	Peru7542
	Peru7543
	Peru7544
	Peru7545
	Peru7546
	Peru7547
	Peru7548
	Peru7549
	Peru7550
	Peru7551
	Peru7552
	Peru7553
	Peru7554
	Peru7555
	Peru7556
	Peru7557
	Peru7558
	Peru7559
	Peru7560
	Peru7561
	Peru7562
	Peru7563
	Peru7564
	Peru7565
	Peru7566
	Peru7567
	Peru7568
	Peru7569
	Peru7570
	Peru7571
	Peru7572
	Peru7573
	Peru7574
	Peru7575
	Peru7576
	Peru7577
	Peru7578
	Peru7580
	Peru7581
	Peru7582
	Peru7583
	Peru7584
	Peru7585
	Peru7586
	Peru7587
	Peru7589
	Peru7590
	Peru7591
	Peru7592
	Peru7593
	Peru7594
	Peru7595
	Peru7596
	Peru7597
	Peru7599
	Peru7600
	Peru7601
	Peru7602
	Peru7603
	Peru7604
	Peru7605
	Peru7606[&!color=#ec6955]
	Peru7607
	Peru7608
	Peru7609
	Peru7610
	Peru7611
	Peru7612
	Peru7613
	Peru7614
	Peru7615
	Peru7616
	Peru7617
	Peru7618
	Peru7619
	Peru7620
	Peru7621
	Peru7622
	Peru7623
	Peru7624
	Peru7625
	Peru7626
	Peru7627
	Peru7628
	Peru7629
	Peru7630
	Peru7631
	Peru7632
	Peru7633
	Peru7634
	Peru7635
	Peru7636
	Peru7637
	Peru7638
	Peru7639
	Peru7640
	Peru7641
	Peru7642
	Peru7643
	Peru7644
	Peru7645
	Peru7646
	Peru7647
	Peru7648
	Peru7649
	Peru7650
	Peru7651[&!color=#ec6955]
	Peru7652
	Peru7653
	Peru7654
	Peru7655
	Peru7656[&!color=#ec6955]
	Peru7657
	Peru7658
	Peru7659
	Peru7660
	Peru7661
	Peru7662
	Peru7663
	Peru7664
	Peru7665
	Peru7666
	Peru7667
	Peru7668
	Peru7669
	Peru7670
	Peru7671
	Peru7672
	Peru7673[&!color=#ec6955]
	Peru7674
	Peru7675
	Peru7676
	Peru7677
	Peru7678[&!color=#ec6955]
	Peru7679
	Peru7680
	Peru7681
	Peru7682
	Peru7683
	Peru7684
	Peru7685
	Peru7686
	Peru7687
	Peru7688
	Peru7689
	Peru7690
	Peru7691
	Peru7692
	Peru7693
	Peru7694
	Peru7695
	Peru7696
	Peru7697
	Peru7698
	Peru7699
	Peru7700
	Peru7701
	Peru7702
	Peru7703
	Peru7704
	Peru7705
	Peru7706
	Peru7707
	Peru7708
	Peru7709
	Peru7710
	Peru7711
	Peru7712
	Peru7713
	Peru7714[&!color=#ec6955]
	Peru7715
	Peru7716
	Peru7717[&!color=#ec6955]
	Peru7718
	Peru7719
	Peru7720
	Peru7721[&!color=#ec6955]
	Peru7722
	Peru7723
	Peru7724
	Peru7725
	Peru7726
	Peru7727
	Peru7728
	Peru7729
	Peru7730
	Peru7732
	Peru7733
	Peru7734
	Peru7735[&!color=#ec6955]
	Peru7737
	Peru7738
	Peru7739
	Peru7740
	Peru7741
	Peru7742
	Peru7743
	Peru7744
	Peru7745
	Peru7746[&!color=#ec6955]
	Peru7747
	Peru7748
	Peru7749[&!color=#ec6955]
	Peru7750
	Peru7751
	Peru7752
	Peru7753
	Peru7754
	Peru7755[&!color=#ec6955]
	Peru7756
	Peru7757
	Peru7758
	Peru7759
	Peru7760
	Peru7761
	Peru7762
	Peru7763
	Peru7764
	Peru7765
	Peru7766
	Peru7767
	Peru7768
	Peru7769
	Peru7770
	Peru7771
	Peru7772
	Peru7773
	Peru7774
	Peru7775
	Peru7776
	Peru7777
	Peru7778
	Peru7779
	Peru7780
	Peru7781
	Peru7782
	Peru7783
	Peru7784
	Peru7785
	Peru7786
	Peru7787
	Peru7788
	Peru7789
	Peru7790
	Peru7791
	Peru7792
	Peru7793
	Peru7794
	Peru7795
	Peru7796
	Peru7797
	Peru7798
	Peru7799
	Peru7800
	Peru7801[&!color=#ec6955]
	Peru7802
	Peru7803
	Peru7804
	Peru7805
	Peru7806
	Peru7807
	Peru7808
	Peru7809
	Peru7810
	Peru7811
	Peru7812
	Peru7813
	Peru7814
	Peru7815
	Peru7816
	Peru7817
	Peru7818
	Peru7819
	Peru7820
	Peru7821
	Peru7822
	Peru7823
	Peru7824
	Peru7825
	Peru7826
	Peru7827
	Peru7828
	Peru7829
	Peru7830
	Peru7831
	Peru7832
	Peru7833
	Peru7834
	Peru7835
	Peru7836
	Peru7837
	Peru7838
	Peru7839
	Peru7840
	Peru7841[&!color=#ec6955]
	Peru7842[&!color=#ec6955]
	Peru7843
	Peru7844
	Peru7845
	Peru7846
	Peru7847
	Peru7848
	Peru7849
	Peru7850
	Peru7851
	Peru7852
	Peru7853
	Peru7854
	Peru7855
	Peru7856
	Peru7857
	Peru7858
	Peru7859
	Peru7860[&!color=#ec6955]
	Peru7861
	Peru7862
	Peru7863
	Peru7864
	Peru7865
	Peru7866
	Peru7867[&!color=#ec6955]
	Peru7868
	Peru7869
	Peru7870
	Peru7871
	Peru7872
	Peru7873
	Peru7874
	Peru7875
	Peru7876
	Peru7877
	Peru7878
	Peru7879
	Peru7880
	Peru7881
	Peru7882
	Peru7883
	Peru7884
	Peru7885[&!color=#ec6955]
	Peru7886
	Peru7887
	Peru7888
	Peru7889
	Peru7890
	Peru7891[&!color=#ec6955]
	Peru7892
	Peru7893
	Peru7895
	Peru7896
	Peru7897
	Peru7898
	Peru7899
	Peru7900
	Peru7901
	Peru7902
	Peru7903
	Peru7904
	Peru7905
	Peru7906
	Peru7907
	Peru7908
	Peru7909
	Peru7910
	Peru7912
	Peru7913
	Peru7914
	Peru7915
	Peru7916
	Peru7917
	Peru7918
	Peru7919
	Peru7920
	Peru7921
	Peru7922
	Peru7923
	Peru7924
	Peru7925
	Peru7926
	Peru7927
	Peru7928
	Peru7929[&!color=#ec6955]
	Peru7930
	Peru7931
	Peru7932
	Peru7933
	Peru7934[&!color=#ec6955]
	Peru7935
	Peru7936
	Peru7937
	Peru7938
	Peru7939
	Peru7940[&!color=#ec6955]
	Peru7941
	Peru7942
	Peru7943
	Peru7944
	Peru7946[&!color=#ec6955]
	Peru7948
	Peru7949
	Peru7950
	Peru7951[&!color=#ec6955]
	Peru7952
	Peru7953[&!color=#ec6955]
	Peru7954
	Peru7955
	Peru7956
	Peru7957
	Peru7958
	Peru7959
	Peru7960
	Peru7962
	Peru7963
	Peru7964
	Peru7965
	Peru7966
	Peru7967
	Peru7968
	Peru7969
	Peru7971
	Peru7972
	Peru7973
	Peru7974
	Peru7975
	Peru7976
	Peru7977
	Peru7978
	Peru7979
	Peru7980
	Peru7981
	Peru7982
	Peru7983
	Peru7984
	Peru7985
	Peru7986
	Peru7987
	Peru7988
	Peru7989
	Peru7990
	Peru7991
	Peru7992
	Peru7993
	Peru7994
	Peru7995[&!color=#ec6955]
	Peru7996
	Peru7997
	Peru7998
	Peru7999
	Peru8000
	Peru8001
	Peru8002[&!color=#ec6955]
	Peru8003
	Peru8004
	Peru8005
	Peru8006
	Peru8007
	Peru8008
	Peru8009
	Peru8010
	Peru8011
	Peru8012
	Peru8013
	Peru8014
	Peru8016
	Peru8017
	Peru8018[&!color=#ec6955]
	Peru8019
	Peru8020
	Peru8021
	Peru8022
	Peru8023
	Peru8024
	Peru8025
	Peru8026
	Peru8027
	Peru8028
	Peru8029
	Peru8031
	Peru8032
	Peru8033[&!color=#ec6955]
	Peru8034
	Peru8035
	Peru8036
	Peru8037
	Peru8038
	Peru8039
	Peru8040
	Peru8041[&!color=#ec6955]
	Peru8042
	Peru8043
	Peru8044
	Peru8045
	Peru8046
	Peru8047[&!color=#ec6955]
	Peru8048
	Peru8049
	Peru8050
	Peru8051
	Peru8052
	Peru8053
	Peru8054
	Peru8055[&!color=#ec6955]
	Peru8056
	Peru8057
	Peru8058
	Peru8059
	Peru8060
	Peru8061
	Peru8062[&!color=#ec6955]
	Peru8063
	Peru8064
	Peru8065
	Peru8066[&!color=#ec6955]
	Peru8067
	Peru8068
	Peru8069
	Peru8070
	Peru8072
	Peru8073
	Peru8074
	Peru8075
	Peru8076
	Peru8077
	Peru8078
	Peru8079
	Peru8080
	Peru8081
	Peru8082
	Peru8083
	Peru8084[&!color=#ec6955]
	Peru8085
	Peru8086
	Peru8087
	Peru8088
	Peru8089
	Peru8090
	Peru8091
	Peru8094
	Peru8095
	Peru8096[&!color=#ec6955]
	Peru8097
	Peru8098[&!color=#ec6955]
	Peru8099
	Peru8100
	Peru8101
	Peru8102[&!color=#ec6955]
	Peru8103
	Peru8105
	Peru8106
	Peru8107
	Peru8108
	Peru8109
	Peru8110
	Peru8111
	Peru8112
	Peru8113
	Peru8114
	Peru8115
	Peru8116
	Peru8117
	Peru8118
	Peru8119
	Peru8120
	Peru8121
	Peru8122
	Peru8123
	Peru8124
	Peru8125
	Peru8126
	Peru8127[&!color=#ec6955]
	Peru8128
	Peru8129[&!color=#ec6955]
	Peru8130
	Peru8131
	Peru8132
	Peru8133
	Peru8134
	Peru8135
	Peru8136
	Peru8137
	Peru8138
	Peru8139
	Peru8140
	Peru8141
	Peru8142
	Peru8143[&!color=#ec6955]
	Peru8144[&!color=#ec6955]
	Peru8145
	Peru8146[&!color=#ec6955]
	Peru8147
	Peru8148
	Peru8149
	Peru8150
	Peru8151
	Peru8152[&!color=#ec6955]
	Peru8153
	Peru8154
	Peru8155
	Peru8156
	Peru8157
	Peru8158
	Peru8159
	Peru8160
	Peru8161
	Peru8162
	Peru8163
	Peru8164
	Peru8165[&!color=#ec6955]
	Peru8166
	Peru8167
	Peru8168
	Peru8169[&!color=#ec6955]
	Peru8170
	Peru8171
	Peru8172
	Peru8173
	Peru8174
	Peru8175
	Peru8176
	Peru8177
	Peru8178
	Peru8179
	Peru8180
	Peru8181
	Peru8182
	Peru8183
	Peru8184
	Peru8185
	Peru8186[&!color=#ec6955]
	Peru8187
	Peru8188
	Peru8189[&!color=#ec6955]
	Peru8190
	Peru8191
	Peru8192
	Peru8193
	Peru8194
	Peru8195
	Peru8196[&!color=#ec6955]
	Peru8197
	Peru8198
	Peru8199
	Peru8200
	Peru8201
	Peru8202
	Peru8203
	Peru8204[&!color=#ec6955]
	Peru8205
	Peru8206
	Peru8207
	Peru8208
	Peru8209
	Peru8210
	Peru8211
	Peru8212
	Peru8213
	Peru8214
	Peru8215
	Peru8216
	Peru8217
	Peru8218
	Peru8219
	Peru8220
	Peru8221
	Peru8222
	Peru8223
	Peru8224[&!color=#ec6955]
	Peru8225
	Peru8226
	Peru8227
	Peru8228
	Peru8229
	Peru8230
	Peru8231
	Peru8232
	Peru8233
	Peru8234
	Peru8235
	Peru8236
	Peru8237
	Peru8238
	Peru8240
	Peru8242
	Peru8243
	Peru8244
	Peru8245
	Peru8246
	Peru8247[&!color=#ec6955]
	Peru8248
	Peru8250
	Peru8251
	Peru8252
	Peru8253
	Peru8254
	Peru8255
	Peru8256
	Peru8258
	Peru8259
	Peru8260
	Peru8261
	Peru8262
	Peru8263
	Peru8264
	Peru8265
	Peru8266
	Peru8509
	Peru8513
	Peru8515[&!color=#ec6955]
	Peru8517
	Peru8537
	Peru8538[&!color=#ec6955]
	Peru8550
	Peru8562
	Peru8563
	Peru8566
	Peru8568
	Peru8569[&!color=#ec6955]
;
end;
begin trees;
	tree tree_1 = [&R] (Peru5298:0.022936,((((((((((((Peru7877:2.5E-5,(Peru8017:2.5E-5,(Peru6486:3.0E-6,Peru6589:2.0E-6)[&label=100]:2.6E-5)[&label=81]:3.0E-6)[&label=100]:5.3E-5,Peru7710:2.5E-5)[&label=100]:0.002281,(Peru2964:5.0E-5,Peru3308:1.01E-4)[&label=100]:0.002493)[&label=100]:9.7E-5,Peru7308:0.002183)[&label=100]:1.82E-4,Peru7114:0.002007)[&label=100]:3.29E-4,((((((((((((Peru7507[&!color=#00…
end;
begin figtree;
	set appearance.backgroundColorAttribute="Default";
	set appearance.backgroundColour=#ffffff;
	set appearance.branchColorAttribute="User selection";
	set appearance.branchColorGradient=false;
	set appearance.branchLineWidth=1.0;
	set appearance.branchMinLineWidth=0.0;
	set appearance.branchWidthAttribute="Fixed";
	set appearance.foregroundColour=#000000;
	set appearance.hilightingGradient=false;
	set appearance.selectionColour=#2d3680;
	set branchLabels.colorAttribute="User selection";
	set branchLabels.displayAttribute="Branch times";
	set branchLabels.fontName="sansserif";
	set branchLabels.fontSize=8;
	set branchLabels.fontStyle=0;
	set branchLabels.isShown=false;
	set branchLabels.significantDigits=4;
	set layout.expansion=0;
	set layout.layoutType="RECTILINEAR";
	set layout.zoom=0;
	set legend.attribute="label";
	set legend.fontSize=10.0;
	set legend.isShown=false;
	set legend.significantDigits=4;
	set nodeBars.barWidth=4.0;
	set nodeBars.displayAttribute=null;
	set nodeBars.isShown=false;
	set nodeLabels.colorAttribute="User selection";
	set nodeLabels.displayAttribute="label";
	set nodeLabels.fontName="sansserif";
	set nodeLabels.fontSize=6;
	set nodeLabels.fontStyle=0;
	set nodeLabels.isShown=false;
	set nodeLabels.significantDigits=4;
	set nodeShapeExternal.colourAttribute="User selection";
	set nodeShapeExternal.isShown=false;
	set nodeShapeExternal.minSize=10.0;
	set nodeShapeExternal.scaleType=Width;
	set nodeShapeExternal.shapeType=Circle;
	set nodeShapeExternal.size=2.0;
	set nodeShapeExternal.sizeAttribute="Fixed";
	set nodeShapeInternal.colourAttribute="User selection";
	set nodeShapeInternal.isShown=false;
	set nodeShapeInternal.minSize=10.0;
	set nodeShapeInternal.scaleType=Width;
	set nodeShapeInternal.shapeType=Circle;
	set nodeShapeInternal.size=4.0;
	set nodeShapeInternal.sizeAttribute="Fixed";
	set polarLayout.alignTipLabels=false;
	set polarLayout.angularRange=0;
	set polarLayout.rootAngle=0;
	set polarLayout.rootLength=100;
	set polarLayout.showRoot=true;
	set radialLayout.spread=0.0;
	set rectilinearLayout.alignTipLabels=false;
	set rectilinearLayout.curvature=0;
	set rectilinearLayout.rootLength=10000;
	set scale.offsetAge=0.0;
	set scale.rootAge=1.0;
	set scale.scaleFactor=1.0;
	set scale.scaleRoot=false;
	set scaleAxis.automaticScale=true;
	set scaleAxis.fontSize=8.0;
	set scaleAxis.isShown=false;
	set scaleAxis.lineWidth=1.0;
	set scaleAxis.majorTicks=0.005;
	set scaleAxis.minorTicks=0.0025;
	set scaleAxis.origin=0.0;
	set scaleAxis.reverseAxis=false;
	set scaleAxis.showGrid=true;
	set scaleBar.automaticScale=true;
	set scaleBar.fontSize=10.0;
	set scaleBar.isShown=true;
	set scaleBar.lineWidth=1.0;
	set scaleBar.scaleRange=0.003;
	set tipLabels.colorAttribute="User selection";
	set tipLabels.displayAttribute="Names";
	set tipLabels.fontName="sansserif";
	set tipLabels.fontSize=8;
	set tipLabels.fontStyle=0;
	set tipLabels.isShown=false;
	set tipLabels.significantDigits=4;
	set trees.order=false;
	set trees.orderType="increasing";
	set trees.rooting=true;
	set trees.rootingType="User Selection";
	set trees.transform=false;
	set trees.transformType="cladogram";
end;
