# Supplementary material for: Paired analysis of host and pathogen genomes identifies determinants of human tuberculosis
Source: Nat Commun. 2024 Nov 29;15:10393. doi: 10.1038/s41467-024-54741-w (PMC11607449; doi:10.1038/s41467-024-54741-w)
Supplement: Supplementary file 7 — Source Dataset 2 [file 41467_2024_54741_MOESM7_ESM.txt]

#NEXUS
begin taxa;
	dimensions ntax=255;
	taxlabels
	Peru2901
	Peru2907
	Peru2940
	Peru2941
	Peru2964
	Peru2968
	Peru3022
	Peru3059
	Peru3282
	Peru3294
	Peru3308
	Peru3328
	Peru3343
	Peru3392
	Peru4003
	Peru4013
	Peru4082
	Peru4098
	Peru4109
	Peru4479
	Peru4484
	Peru5197
	Peru5198
	Peru5200
	Peru5201
	Peru5202
	Peru5203
	Peru5204
	Peru5206
	Peru5207
	Peru5208
	Peru5209
	Peru5210
	Peru5275
	Peru6017
	Peru6044
	Peru6054
	Peru6064
	Peru6069
	Peru6090
	Peru6091
	Peru6092
	Peru6121
	Peru6127
	Peru6130
	Peru6135
	Peru6136
	Peru6138
	Peru6145
	Peru6150
	Peru6229
	Peru6240
	Peru6247
	Peru6283
	Peru6374
	Peru6381
	Peru6382
	Peru6393
	Peru6402
	Peru6419
	Peru6422
	Peru6436
	Peru6438
	Peru6442
	Peru6461
	Peru6462
	Peru6474
	Peru6486
	Peru6507
	Peru6510
	Peru6512
	Peru6517
	Peru6522
	Peru6527
	Peru6528
	Peru6529
	Peru6550
	Peru6559
	Peru6562
	Peru6573
	Peru6579
	Peru6580
	Peru6589
	Peru6592
	Peru6603
	Peru7036
	Peru7037
	Peru7046
	Peru7058
	Peru7063
	Peru7068
	Peru7081
	Peru7095
	Peru7104
	Peru7107
	Peru7114
	Peru7117
	Peru7124
	Peru7132
	Peru7151
	Peru7164
	Peru7171
	Peru7174
	Peru7177
	Peru7184
	Peru7189
	Peru7199
	Peru7205
	Peru7208
	Peru7218
	Peru7225
	Peru7230
	Peru7264
	Peru7268
	Peru7269
	Peru7294
	Peru7303
	Peru7307
	Peru7308
	Peru7315
	Peru7330
	Peru7332
	Peru7335
	Peru7336
	Peru7341
	Peru7347
	Peru7350
	Peru7357
	Peru7360
	Peru7364
	Peru7379
	Peru7396
	Peru7406
	Peru7414
	Peru7416
	Peru7435
	Peru7437
	Peru7455
	Peru7460
	Peru7463
	Peru7486
	Peru7497
	Peru7498
	Peru7505
	Peru7507
	Peru7522
	Peru7532
	Peru7555
	Peru7578
	Peru7606
	Peru7628
	Peru7651
	Peru7656
	Peru7665
	Peru7673
	Peru7678
	Peru7695
	Peru7710
	Peru7714
	Peru7717
	Peru7721
	Peru7735
	Peru7739
	Peru7746
	Peru7749
	Peru7755
	Peru7756
	Peru7781
	Peru7801
	Peru7822
	Peru7826
	Peru7841
	Peru7842
	Peru7860
	Peru7867
	Peru7874
	Peru7877
	Peru7885
	Peru7891
	Peru7895
	Peru7909
	Peru7911
	Peru7928
	Peru7929
	Peru7934
	Peru7944
	Peru7951
	Peru7953
	Peru7984
	Peru7995
	Peru8002
	Peru8017
	Peru8018
	Peru8033
	Peru8041
	Peru8047
	Peru8055
	Peru8062
	Peru8066
	Peru8084
	Peru8096
	Peru8098
	Peru8102
	Peru8114
	Peru8124
	Peru8127
	Peru8129
	Peru8143
	Peru8144
	Peru8146
	Peru8152
	Peru8164
	Peru8165
	Peru8169
	Peru8171
	Peru8174
	Peru8186
	Peru8189
	Peru8196
	Peru8204
	Peru8224
	Peru8235
	Peru8246
	Peru8247
	Peru8255
	Peru8258
	Peru8264
	Peru8515
	Peru8538
	Peru8569
	Peru8609
	Peru8624
	Peru8628
	Peru8629
	Peru8632
	Peru8638
	Peru8676
	Peru8681
	Peru8685
	Peru8705
	Peru8711
	Peru8720
	Peru8728
	Peru8737
	Peru8743
	Peru8778
	Peru8797
	Peru8859
	Peru8887
	Peru8900
	Peru8927
	Peru8959
	Peru8968
	Peru9031
	Peru9059
;
end;
begin trees;
	tree tree_1 = [&R] ((Peru7199:0.047198,Peru7208:0.047579)[&label=1.0]:0.022354,((((Peru3328:0.003109,Peru8968:0.001447)[&label=0.68]:2.93E-4,(Peru7416:0.001263,Peru7756:0.001123)[&label=0.68]:4.24E-4)[&label=1.0]:0.005609,Peru9031:0.007154)[&label=1.0]:0.057826,((Peru7665:0.039519,Peru8859:0.046564)[&label=0.99]:0.002932,((((Peru6136:0.0,Peru5200:2.77E-4)[&label=0.91]:6.01E-4,Peru4082:5.61E-4)[&l…
end;
begin figtree;
	set appearance.backgroundColorAttribute="Default";
	set appearance.backgroundColour=#ffffff;
	set appearance.branchColorAttribute="User selection";
	set appearance.branchColorGradient=false;
	set appearance.branchLineWidth=1.0;
	set appearance.branchMinLineWidth=0.0;
	set appearance.branchWidthAttribute="Fixed";
	set appearance.foregroundColour=#000000;
	set appearance.hilightingGradient=false;
	set appearance.selectionColour=#2d3680;
	set branchLabels.colorAttribute="User selection";
	set branchLabels.displayAttribute="Branch times";
	set branchLabels.fontName="sansserif";
	set branchLabels.fontSize=8;
	set branchLabels.fontStyle=0;
	set branchLabels.isShown=false;
	set branchLabels.significantDigits=4;
	set layout.expansion=0;
	set layout.layoutType="RECTILINEAR";
	set layout.zoom=0;
	set legend.attribute="label";
	set legend.fontSize=10.0;
	set legend.isShown=false;
	set legend.significantDigits=4;
	set nodeBars.barWidth=4.0;
	set nodeBars.displayAttribute=null;
	set nodeBars.isShown=false;
	set nodeLabels.colorAttribute="User selection";
	set nodeLabels.displayAttribute="Node ages";
	set nodeLabels.fontName="sansserif";
	set nodeLabels.fontSize=8;
	set nodeLabels.fontStyle=0;
	set nodeLabels.isShown=false;
	set nodeLabels.significantDigits=4;
	set nodeShapeExternal.colourAttribute="User selection";
	set nodeShapeExternal.isShown=false;
	set nodeShapeExternal.minSize=10.0;
	set nodeShapeExternal.scaleType=Width;
	set nodeShapeExternal.shapeType=Circle;
	set nodeShapeExternal.size=4.0;
	set nodeShapeExternal.sizeAttribute="Fixed";
	set nodeShapeInternal.colourAttribute="User selection";
	set nodeShapeInternal.isShown=false;
	set nodeShapeInternal.minSize=10.0;
	set nodeShapeInternal.scaleType=Width;
	set nodeShapeInternal.shapeType=Circle;
	set nodeShapeInternal.size=4.0;
	set nodeShapeInternal.sizeAttribute="Fixed";
	set polarLayout.alignTipLabels=false;
	set polarLayout.angularRange=0;
	set polarLayout.rootAngle=0;
	set polarLayout.rootLength=100;
	set polarLayout.showRoot=true;
	set radialLayout.spread=0.0;
	set rectilinearLayout.alignTipLabels=false;
	set rectilinearLayout.curvature=0;
	set rectilinearLayout.rootLength=100;
	set scale.offsetAge=0.0;
	set scale.rootAge=1.0;
	set scale.scaleFactor=1.0;
	set scale.scaleRoot=false;
	set scaleAxis.automaticScale=true;
	set scaleAxis.fontSize=8.0;
	set scaleAxis.isShown=false;
	set scaleAxis.lineWidth=1.0;
	set scaleAxis.majorTicks=1.0;
	set scaleAxis.minorTicks=0.5;
	set scaleAxis.origin=0.0;
	set scaleAxis.reverseAxis=false;
	set scaleAxis.showGrid=true;
	set scaleBar.automaticScale=true;
	set scaleBar.fontSize=10.0;
	set scaleBar.isShown=true;
	set scaleBar.lineWidth=1.0;
	set scaleBar.scaleRange=0.0;
	set tipLabels.colorAttribute="User selection";
	set tipLabels.displayAttribute="Names";
	set tipLabels.fontName="sansserif";
	set tipLabels.fontSize=8;
	set tipLabels.fontStyle=0;
	set tipLabels.isShown=true;
	set tipLabels.significantDigits=4;
	set trees.order=false;
	set trees.orderType="increasing";
	set trees.rooting=false;
	set trees.rootingType="User Selection";
	set trees.transform=false;
	set trees.transformType="cladogram";
end;
